# Supplementary material for: Adjuvant Probiotics of Lactobacillus salivarius subsp. salicinius AP-32, L. johnsonii MH-68, and Bifidobacterium animalis subsp. lactis CP-9 Attenuate Glycemic Levels and Inflammatory Cytokines in Patients With Type 1 Diabetes Mellitus
Source: Front Endocrinol (Lausanne). 2022 Mar 1;13:754401. doi: 10.3389/fendo.2022.754401 (PMC8921459; doi:10.3389/fendo.2022.754401)
Supplement: Supplementary file 1 [file DataSheet_1.zip]

Archive with 7 entries (7 files):
- Supplemental Figure captions.docx
- Supplemental Figure S1.TIF
- Supplemental Figure S2.TIF
- Supplemental Figure S3.TIF
- Supplemental Figure S4.tif
- Supplemental Figure S5.TIF
- Supplemental Tables S1-S3.docx
